# Supplementary material for: Method for estimating pulsatile wall shear stress from one‐dimensional velocity waveforms
Source: Physiol Rep. 2023 Apr 17;11(7):e15628. doi: 10.14814/phy2.15628 (PMC10108024; doi:10.14814/phy2.15628)
Supplement: Supplementary file 1 — Data S1 [file PHY2-11-e15628-s001.zip]

Archive with 22 entries (18 files):
- Muskat_cVP1D_Upload/
- Muskat_cVP1D_Upload/cVP1D.m
- Muskat_cVP1D_Upload/example-data/
- Muskat_cVP1D_Upload/example-data/ExampleData_EXERCISE.mat
- Muskat_cVP1D_Upload/example-data/ExampleData_FEAR.mat
- Muskat_cVP1D_Upload/example-data/ExampleData_REST.mat
- Muskat_cVP1D_Upload/LICENSE.txt
- Muskat_cVP1D_Upload/README.md
- Muskat_cVP1D_Upload/supplemental-data/
- Muskat_cVP1D_Upload/supplemental-data/Data_EXERCISE.mat
- Muskat_cVP1D_Upload/supplemental-data/Data_FEAR.mat
- Muskat_cVP1D_Upload/supplemental-data/Data_REST.mat
- Muskat_cVP1D_Upload/supplemental-videos/
- Muskat_cVP1D_Upload/supplemental-videos/RBRC_EXERCISE.avi
- Muskat_cVP1D_Upload/supplemental-videos/RBRC_FEAR.avi
- Muskat_cVP1D_Upload/supplemental-videos/RBRC_REST.avi
- Muskat_cVP1D_Upload/supplemental-videos/RCC_EXERCISE.avi
- Muskat_cVP1D_Upload/supplemental-videos/RCC_FEAR.avi
- Muskat_cVP1D_Upload/supplemental-videos/RCC_REST.avi
- Muskat_cVP1D_Upload/supplemental-videos/RF_EXERCISE.avi
- Muskat_cVP1D_Upload/supplemental-videos/RF_FEAR.avi
- Muskat_cVP1D_Upload/supplemental-videos/RF_REST.avi
