# Supplementary material for: Method for estimating pulsatile wall shear stress from one‐dimensional velocity waveforms
Source: Physiol Rep. 2023 Apr 17;11(7):e15628. doi: 10.14814/phy2.15628 (PMC10108024; doi:10.14814/phy2.15628)
Supplement: Supplementary file 1 — Data S1 [file PHY2-11-e15628-s001.zip › Muskat_cVP1D_Upload/cVP1D.m]

function [VPu] = cVP1D(t_input,U_input,R_input)
% cVP1D | Velocity-driven Womersley solution for pulsatile flow.   
%   This script takes an input 1D velocity waveform and generates 2D
%   Womersley velocity profiles and subsequent pulsatile wall shear stress (WSS).
%   Velocity profiles and WSS following Poiseuille's law are also provided.
%   -----------------------------------------------------------------------
%   Inputs are as follows:
%   t_input - time series for the input velocity wave in [s]
%   U_input - velocity data for the input velocity wave in [m/s]
%   R_input - time-averaged mean vessel radius in [m]
%   -----------------------------------------------------------------------
%   Please note:
%   "t_input" must start at 0 and contain available temporal data for a
%             single cardiac cycle (e.g., [0,...,1.0] for a 1 Hz sinusoid)
%   "U_input" must be of equal length to the t_input array
%   -----------------------------------------------------------------------

% Check Input Data for Errors %
if length(t_input) ~= length(U_input)
    VPu.Error = 'Lengths of t_input and U_input must match!';
    return
end
% End %

rho = 1060; % Density - [kg/m^3]
mu = 0.0045; % Viscosity - [Pa*s]

t = t_input;
T = t(end)-t(1); % Period - [s]
f = 1/T; % Frequency - [Hz]
w = 2*pi*f; % Angular Frequency - [rad/s]

R = R_input;
r = linspace(0,R,100); % Generate radial coordinates

alpha = R*sqrt(w*rho/mu); % Non-dimensional Womersley number

Uinput = U_input;
Uinput(end) = Uinput(1); % Create periodic waveform

U2o = fft(Uinput); % Run fast Fourier transform

% Create Single-sided Frequency-amplitude Array %
U2a(1)=U2o(1);
U2a(2:length(U2o)/2-1) = 2.*U2o(2:length(U2o)/2-1);
U2a = U2a./length(U2o);
% End %

n = [0:20]; % Number of harmonics to include in Womersley summation
lmb = alpha.*(n(1,:).^0.5).*(1i.^1.5); % "lmb" used for simplification
qdc = mean(Uinput.*pi.*(R.^2)); % Time-averaged mean flow - [m^3/s]
wssc = 4.*mu.*qdc./(pi.*R.^3); % Time-averaged mean WSS - [Pa]

[udc,uus,u,usum,Vprb] = deal(zeros(length(r),length(t)));
[qn,q,wssn,wss,WSSprb] = deal(zeros(1,length(t)));
for i=1:length(t)
    udc(:,i) = -1.*2.*qdc.*(R.^2-r.^2)./(pi.*R.^4);
    for ii=2:length(n)
        uus(:,i) = U2a(ii).*((1-(besselj(0,lmb(ii).*r./R)./besselj(0,lmb(ii))))./(1-(2.*besselj(1,lmb(ii))./(lmb(ii).*besselj(0,lmb(ii)))))).*exp(1i.*n(ii).*w.*t(i));
        u(:,i) = u(:,i)+uus(:,i);

        qn(i) = (pi.*R.^2).*U2a(ii).*((1-((2./lmb(ii)).*besselj(1,lmb(ii))./besselj(0,lmb(ii))))./(1-(2.*besselj(1,lmb(ii))./(lmb(ii).*besselj(0,lmb(ii)))))).*exp(1i.*n(ii).*w.*t(i));
        q(i) = q(i)+qn(i);

        wssn(i) = -1.*U2a(ii).*(lmb(ii)./R).*((besselj(1,lmb(ii))./besselj(0,lmb(ii)))./(1-(2.*besselj(1,lmb(ii))./(lmb(ii).*besselj(0,lmb(ii)))))).*exp(1i.*n(ii).*w.*t(i));
        wss(i) = wss(i)+wssn(i);
    end
    usum(:,i) = udc(:,i)-real(u(:,i));
    q(i) = real(q(i))+qdc;
    wss(i) = real(mu.*wss(i))+wssc;

    % Generate Parabolic Velocity Profile and WSS %
    Vprb(:,i) = 2.*Uinput(i).*(1-(r./R).^2);
    WSSprb(i) = 4.*mu.*Uinput(i)./R;
    % End %
end

% Send Computed Data to Output Structure %
VPu.R = r; % Radial coordinates - [m]
VPu.Vs = udc(:,:); VPu.Vus = u(:,:); % Steady and Unsteady components of Womersley velocity profiles - [m/s]
VPu.V = -1.*usum(:,:); % Womersley velocity profiles - [m/s]
VPu.Vprb = Vprb(:,:); % Poiseuille velocity profiles - [m/s]
VPu.Q = 1e6.*q; % Womersley-derived flow rate - [mL/s]
VPu.Qprb = 1e6.*Uinput.*pi.*(R.^2); % Poiseuille-derived flow rate - [mL/s]
VPu.WSS = wss; % Womersley-derived WSS - [Pa]
VPu.WSSprb = WSSprb; % Poiseuille-derived WSS - [Pa]
VPu.OSI = 0.5.*(1-(abs(sum(VPu.WSS))./sum(abs(VPu.WSS)))); % Calculate Womersley-derived OSI - [1]
VPu.OSIprb = 0.5.*(1-(abs(sum(VPu.WSSprb))./sum(abs(VPu.WSSprb)))); % Calculate Poiseuille-derived OSI - [1]
VPu.Wo = alpha; % Nondimensional Womersley number - [1]
VPu.Time = t; % Input time series - [s]
VPu.Uin = Uinput; % Input velocity data - [m/s]
% End %
end
