# Supplementary material for: Method for estimating pulsatile wall shear stress from one‐dimensional velocity waveforms
Source: Physiol Rep. 2023 Apr 17;11(7):e15628. doi: 10.14814/phy2.15628 (PMC10108024; doi:10.14814/phy2.15628)
Supplement: Supplementary file 1 — Data S1 [file PHY2-11-e15628-s001.zip › Muskat_cVP1D_Upload/README.md]

# Velocity-driven Womersley Solution for Pulsatile Flow
This repository contains a function for estimating pulsatile wall shear stress (WSS) from an input velocity waveform.
Synthetic velocity data for common carotid, brachial, and femoral arteries in the cardiovascular system of a young,
active human at rest, during fear, and during aerobic exercise are provided. The MATLAB® function calculates both
Poiseuille and Womersley solutions for time-varying velocity profiles, flow rate, and WSS from one-dimensional velocity
data as acquired non-invasively with medical imaging.
------------------------------------------------------
Example:

1) Click and drag ExampleData_REST, ExampleData_FEAR, and ExampleData_EXERCISE into the MATLAB command window to load.

2) Run the function by typing, without quotation marks: "[RCCr] = cVP1D(t_RCCr,U_RCCr,R_RCCr)".
	> To access results, type "open RCCr".

	> To plot Womersley-derived WSS, type:
		figure(); hold on;
		plot(RCCr.Time,RCCr.WSS,'k');

	> To plot Poiseuille-derived WSS, type:
		figure(); hold on;
		plot(RCCr.Time,RCCr.WSSprb,'-.k');

	> To plot velocity profiles for both methods at a specific index in time (ii), set a value for ii between
	  1 and length(RCCr.Time) and type:
		figure(); hold on;
		plot(RCCr.R,RCCr.V(:,ii),'k')
		plot(RCCr.R,RCCr.Vprb(:,ii),'-.k')

Repeat this process for any of the example data sets by renaming inputs [RCC, RBRC, RF] or by changing the indicator
for state of cardiovascular stress [r (REST), f (FEAR), e (EXERCISE)] as shown below.
	> [RBRCf] = cVP1D(t_RBRCf,U_RBRCf,R_RBRCf); % Run analysis with a brachial artery velocity waveform during fear
	> [RFe] = cVP1D(t_RFe,U_RFe,R_RFe); % Run analysis with a femoral artery velocity waveform during aerobic exercise
